# Supplementary material for: Effect of Ag-Decorated BiVO4 on Photoelectrochemical Water Splitting: An X-ray Absorption Spectroscopic Investigation
Source: Nanomaterials (Basel). 2022 Oct 18;12(20):3659. doi: 10.3390/nano12203659 (PMC9609331; doi:10.3390/nano12203659)
Supplement: Supplementary file 1 [file nanomaterials-12-03659-s001.zip]

Archive with 1 entries (1 files):
- nanomaterials-1937226-supplementary.pdf
